# Supplementary material for: Are Men’s Perceptions of Sexually Dimorphic Vocal Characteristics Related to Their Testosterone Levels?
Source: PLoS One. 2016 Nov 22;11(11):e0166855. doi: 10.1371/journal.pone.0166855 (PMC5119782; doi:10.1371/journal.pone.0166855)
Supplement: S1 Analysis Script — (R) [file pone.0166855.s001.R]

library("lmerTest")
data_d<- read.csv("Voice Perception Hormones PLOS.csv")

# exclude cortisol outlier
data<-data_d[data_d$id_code!="2",]

# center T & C within subjects  
data$test.c <-data$test-data$avg_test
data$cort.c <-data$cort-data$avg_cort

# effect code manipulation and voicesex
data$manip.e <- ifelse(data$manip == "formant", -0.5, 0.5)
data$voicesex.e <- ifelse(data$voicesex == "female", -0.5, 0.5)

# split data into dom and att
data.dom <- data[data$judge=="dom",]
data.att <- data[data$judge=="att",]

# split data by sex
data.dom.f <- data.dom[data.dom$voicesex=="female",]
data.att.f <- data.att[data.att$voicesex =="female",]
data.dom.m <- data.dom[data.dom$voicesex=="male",]
data.att.m <- data.att[data.att$voicesex =="male",]

# center SEX_PREF prefs on 0.5
data.dom.f$fc_c <- data.dom.f$fc-0.5
data.att.f$fc_c <- data.att.f$fc-0.5
data.dom.m$fc_c <- data.dom.m$fc-0.5
data.att.m$fc_c <- data.att.m$fc-0.5

###################################################################
# attractiveness - female voicesex
###################################################################

fm.t <- formula(fc_c ~ test.c * manip.e + (1 | id_code/session))
fm.c <- formula(fc_c ~ cort.c * manip.e + (1 | id_code/session))
fm.t.c <-formula(fc_c ~ test.c * manip.e + cort.c * manip.e + (1 | id_code/session))

# attractiveness - T & C
model.att.f.t.c<-lmer(fm.t.c, data.att.f, REML=F )
summary(model.att.f.t.c)

# attractiveness - T
model.att.f.t <- lmer(fm.t, data=data.att.f, REML=F)
summary(model.att.f.t)

# attractiveness - C
model.att.f.c<- lmer(fm.c, data=data.att.f, REML=F)
summary(model.att.f.c)

###################################################################
# attractiveness - male voicesex
###################################################################

fm.t <- formula(fc_c ~ test.c * manip.e +  (1 | id_code/session))
fm.c <- formula(fc_c ~ cort.c * manip.e + (1 | id_code/session))
fm.t.c <-formula(fc_c ~ test.c * manip.e + cort.c * manip.e + (1 | id_code/session))

# attractiveness - T & C
model.att.m.t.c<-lmer(fm.t.c, data.att.m, REML=F )
summary(model.att.m.t.c)

# attractiveness - T
model.att.m.t <- lmer(fm.t, data=data.att.m, REML=F)
summary(model.att.m.t)

# attractiveness - C
model.att.m.c <- lmer(fm.c, data=data.att.m, REML=F)
summary(model.att.m.c)

###################################################################
# dominance - female voicesex dominance
###################################################################

fm.t <- formula(fc_c ~ test.c * manip.e +  (1 | id_code/session))
fm.c <- formula(fc_c ~ cort.c * manip.e + (1 | id_code/session))
fm.t.c <-formula(fc_c ~ test.c * manip.e + cort.c * manip.e + (1 | id_code/session))

# dominance - T & C
model.dom.f.t.c<-lmer(fm.t.c, data.dom.f, REML=F )
summary(model.dom.f.t.c)

# dominance - T
model.dom.f.t <- lmer(fm.t, data=data.dom.f, REML=F)
summary(model.dom.f.t)

# dominance - C
model.dom.f.c <- lmer(fm.c, data=data.dom.f, REML=F)
summary(model.dom.f.c)

###################################################################
# dominance - male voicesex 
###################################################################

fm.t <- formula(fc_c ~ test.c * manip.e +  (1 | id_code/session))
fm.c <- formula(fc_c ~ cort.c * manip.e + (1 | id_code/session))
fm.t.c <-formula(fc_c ~ test.c * manip.e + cort.c * manip.e + (1 | id_code/session))

# dominance - T & C
model.dom.m.t.c<-lmer(fm.t.c, data.dom.m, REML=F )
summary(model.dom.m.t.c)

# dominance - T
model.dom.m.t <- lmer(fm.t, data=data.dom.m, REML=F)
summary(model.dom.m.t)

# dominance - C
model.dom.m.c <- lmer(fm.c, data=data.dom.m, REML=F)
summary(model.dom.m.c)


###################################################################
### calculate descriptive stats
###################################################################
# split data by manipulation type- for main effect of maninipulation in judgmenets of male voices
data.att.m.formant<- data.att.m[data.att.m$manip.e=="-0.5",]
data.att.m.pitch<- data.att.m[data.att.m$manip.e=="0.5",]
data.dom.f.formant<- data.dom.f[data.dom.f$manip.e=="-0.5",]
data.dom.f.pitch<- data.dom.f[data.dom.f$manip.e=="0.5",]


## calculate mean & sd.  for attractiveness prefs of male voices for each manipulation 
avg.att.m.formant<-mean(data.att.m.formant$fc_c)
sd.att.m.formant<-sd(data.att.m.formant$fc_c)
avg.att.m.pitch<-mean(data.att.m.pitch$fc_c)
sd.att.m.pitch<-sd(data.att.m.pitch$fc_c)

## calculate mean & sd.  for dominance prefs of female voices for each manipulation
avg.dom.f.formant<-mean(data.dom.f.formant$fc_c)
sd.dom.f.formant<-sd(data.dom.f.formant$fc_c)
avg.dom.f.pitch<-mean(data.dom.f.pitch$fc_c)
sd.dom.f.pitch<-sd(data.dom.f.pitch$fc_c)

# calculate mean & sd. for hormones and age
session1_avg<-data.att.m.formant[data.att.m.formant$session=="1",]

avg_t<-mean(session1_avg$avg_test)    
sd_t<-sd(session1_avg$avg_test)

avg_c<-mean(session1_avg$avg_cort)
sd_c<-sd(session1_avg$avg_cort)

avg_age<-mean(session1_avg$age)
sd_age<-sd(session1_avg$age)
